# Supplementary material for: Reduced efficiency of pelagic–benthic coupling in the Arctic deep sea during lower ice cover
Source: Sci Rep. 2023 Apr 25;13:6739. doi: 10.1038/s41598-023-33854-0 (PMC10130029; doi:10.1038/s41598-023-33854-0)
Supplement: Supplementary file 1 — Supplementary Information 1. [file 41598_2023_33854_MOESM1_ESM.xlsx]

## Sheet: Sheet1
Reduced efficiency of pelagic-benthic coupling in the Arctic deep sea during lower ice cover
Irina Zhulay, Katrin Iken, Paul E. Renaud, Ksenia Kosobokova, Bodil A. Bluhm
Table S1. δ13C and δ15N values, depth, location, date, tissue sample type and gears for samples of food web end members (pelagic particulate organic matter (pPOM) and sediment organic matter (sPOM)), and pelagic and benthic consumers collected in Chukchi Borderland at given stations in 2005 and 2016. Zooplankton samples are lipid extracted. Realm “B” and “P” stand for benthic and pelagic realms, …
Year	Station	Realm	Phylum	Class/subclass	Order	Family/subfamily	Taxon	Individual	Replicates	Tissue Type/sample	Gear	Date	Latitude, °N	Longitude, °W	Depth, m	d15N, ‰	d13C, ‰
2005	11	B	Cnidaria	Anthozoa	Actiniaria		Actiniaria	1	1	complete	ROV	16.07.2005	76.01	160.41	1374	14.3696	-21.476
2005	11	B	Cnidaria	Anthozoa	Actiniaria	Candelabridae	Candelabridae	1	1	complete	ROV	16.07.2005	76.01	160.41	1374	18.7053	-21.166
2005	11	B	Echinodermata	Holothuroidea	Elasipodida	Elpidiidae	Kolga sp	1	1	complete	ROV	16.07.2005	76.01	160.41	1374	11.7946	-22.469
2005	11	B	Cnidaria	Scyphozoa	Coronatae	Nausithoidae	Nausithoe	3	1	complete	ROV	16.07.2005	76.01	160.41	1374	14.2081	-17.583
2005	11	B	Porifera	Demospongiae	Polymastiida	Polymastiidae	Polymastiidae	1	1	complete	ROV	16.07.2005	76.01	160.41	1374	14.8632	-19.724
2005	12	B	Cnidaria	Anthozoa	Actiniaria		Actiniaria	1	2	body wall	ROV	17.07.2005	76.26	163.29	937	15.4861	-19.052
2005	12	B	Cnidaria	Anthozoa	Actiniaria		Actiniaria	1	1	tentacle	ROV	17.07.2005	76.26	163.29	937	16.5858	-21.562
2005	12	B	Cnidaria	Anthozoa	Actiniaria		Actiniaria	1	3	internal septum	ROV	17.07.2005	76.26	163.29	937	17.156	-24.771
2005	12	B	Chordata	Ascidiacea			Ascidiacea	1	2	complete	box core	18.07.2005	76.26	163.29	937	12.1851	-21.048
2005	12	B	Chordata	Ascidiacea			Ascidiacea	1	1	complete	box core	18.07.2005	76.26	163.29	937	12.5414	-21.325
2005	12	B	Annelida	Polychaeta	Eunicida	Lumbrineridae	Augeneria	1	2	complete	box core	18.07.2005	76.26	163.29	937	12.2185	-21.821
2005	12	B	Annelida	Polychaeta	Terebellida	Cirratulidae	Chaetozone setosa	1	1	complete	box core	18.07.2005	76.26	163.29	937	10.3764	-23.828
2005	12	B	Cnidaria	Anthozoa	Alcyonacea	Gersemia	Gersemia rubiformis cf	1	1	complete	ROV	17.07.2005	76.26	163.29	937	14.657	-21.791
2005	12	B	Sipunculida	Sipunculidea	Golfingiida	Golfingiidae	Golfingia sp.	1	2	complete	box core	18.07.2005	76.26	163.29	937	13.0964	-19.646
2005	12	B	Sipunculida	Sipunculidea	Golfingiida	Golfingiidae	Golfingia sp.	1	3	complete	box core	18.07.2005	76.26	163.29	937	13.2656	-19.198
2005	12	B	Sipunculida	Sipunculidea	Golfingiida	Golfingiidae	Golfingia sp.	2	1	complete	box core	18.07.2005	76.26	163.29	937	14.1167	-19.249
2005	12	B	Echinodermata	Holothuroidea	Elasipodida	Elpidiidae	Kolga sp.	1	2	body wall	ROV	17.07.2005	76.26	163.29	937	10.7268	-21.325
2005	12	B	Echinodermata	Holothuroidea	Elasipodida	Elpidiidae	Kolga sp.	1	3	body wall	ROV	17.07.2005	76.26	163.29	937	10.8351	-20.654
2005	12	B	Echinodermata	Holothuroidea	Elasipodida	Elpidiidae	Kolga sp.	1	1	body wall	ROV	17.07.2005	76.26	163.29	937	13.7787	-21.641
2005	12	B	Annelida	Polychaeta		Oweniidae	Myriochele heeri	1	1	complete	box core	18.07.2005	76.26	163.29	937	16.7597	-18.162
2005	12	B	Cnidaria	Scyphozoa	Coronatae	Nausithoidae	Nausithoe	2	1	complete	box core	18.07.2005	76.26	163.29	937	12.9338	-21.424
2005	12	B	Annelida	Polychaeta		Opheliidae	Ophelina abranchiata	1	1	complete	box core	18.07.2005	76.26	163.29	937	11.6787	-16.565
2005	13	B	Annelida	Polychaeta	Phyllodocida	Polynoidae/Macellicephalinae	Bathypolaria carinata	1	1	complete	ROV	19.07.2005	75.16	161.13	2090	10.5471	-24.611
2005	13	B	Annelida	Polychaeta	Phyllodocida	Polynoidae/Macellicephalinae	Bathypolaria carinata	1	3	complete	ROV	19.07.2005	75.16	161.13	2090	11.3582	-24.412
2005	13	B	Annelida	Polychaeta	Phyllodocida	Polynoidae/Macellicephalinae	Bathypolaria carinata	1	2	complete	ROV	19.07.2005	75.16	161.13	2090	12.1022	-21.302
2005	13	B	Cnidaria	Anthozoa	Actiniaria	Candelabridae	Candelabrum	1	2	body wall	ROV	19.07.2005	75.16	161.13	2090	18.0892	-22.601
2005	13	B	Echinodermata	Holothuroidea	Elasipodida	Elpidiidae	Kolga sp.	1	2	body wall	ROV	19.07.2005	75.16	161.13	2090	12.5929	-20.955
2005	13	B	Echinodermata	Holothuroidea	Elasipodida	Elpidiidae	Kolga sp.	1	1	body wall	ROV	19.07.2005	75.16	161.13	2090	13.4998	-19.899
2005	13	B	Porifera	Demospongiae	Polymastiida	Polymastiidae	Polymastiidae	1	2	part	ROV	19.07.2005	75.16	161.13	2090	19.4772	-18.983
2005	10	P	Arthropoda	Hexanauplia/Copepoda	Calanoida	Calanidae	Calanus glacialis	2	2	complete	Multinet	14.07.2005	75.46	158.32	621	10.8455	-23.977
2005	10	P	Arthropoda	Hexanauplia/Copepoda	Calanoida	Calanidae	Calanus glacialis	2	1	complete	Multinet	14.07.2005	75.46	158.32	621	11.4899	-20.594
2005	10	P	Arthropoda	Hexanauplia/Copepoda	Calanoida	Calanidae	Calanus glacialis	2	3	complete	Multinet	14.07.2005	75.46	158.32	621	12.4361	-20.972
2005	10	P	Arthropoda	Hexanauplia/Copepoda	Calanoida	Calanidae	Calanus hyperboreus	1	2	complete	Multinet	14.07.2005	75.46	158.32	621	10.0552	-20.999
2005	10	P	Arthropoda	Hexanauplia/Copepoda	Calanoida	Calanidae	Calanus hyperboreus	1	3	complete	Multinet	14.07.2005	75.46	158.32	621	11.6139	-21.333
2005	10	P	Arthropoda	Hexanauplia/Copepoda	Calanoida	Calanidae	Calanus hyperboreus	1	1	complete	Multinet	14.07.2005	75.46	158.32	621	12.2531	-22.446
2005	10	P	Chaetognatha	Sagittoidea	Phragmophora	Euchaetidae	Eukrohnia hamata	4	1	complete	Multinet	14.07.2005	75.46	158.32	621	13.741	-21.741
2005	10	P	Chaetognatha	Sagittoidea	Phragmophora	Euchaetidae	Eukrohnia hamata	4	2	complete	Multinet	14.07.2005	75.46	158.32	621	14.3534	-23.303
2005	10	P	Arthropoda	Hexanauplia/Copepoda	Calanoida	Euchaetidae	Paraeuchaeta glacialis	1	3	complete	Multinet	14.07.2005	75.46	158.32	621	13.8357	-23.969
2005	10	P	Arthropoda	Hexanauplia/Copepoda	Calanoida	Euchaetidae	Paraeuchaeta glacialis	1	2	complete	Multinet	14.07.2005	75.46	158.32	621	15.1972	-22.287
2005	10	P	Arthropoda	Hexanauplia/Copepoda	Calanoida	Euchaetidae	Paraeuchaeta glacialis	1	1	complete	Multinet	14.07.2005	75.46	158.32	621	15.6752	-23.576
2005	10	P	Arthropoda	Malacostraca	Amphipoda	Hyperiidae	Themisto abyssorum	6	3	complete	Multinet	14.07.2005	75.46	158.32	621	13.0401	-24.588
2005	10	P	Arthropoda	Malacostraca	Amphipoda	Hyperiidae	Themisto abyssorum	1	2	complete	Multinet	14.07.2005	75.46	158.32	621	14.5484	-23.517
2005	10	P	Arthropoda	Malacostraca	Amphipoda	Hyperiidae	Themisto abyssorum	1	1	complete	Multinet	14.07.2005	75.46	158.32	621	16.2575	-22.606
2005	11	P	Arthropoda	Hexanauplia/Copepoda	Calanoida	Calanidae	Calanus hyperboreus	1	3	complete	Multinet	15.07.2005	76.01	160.41	1374	10.1481	-20.935
2005	11	P	Arthropoda	Hexanauplia/Copepoda	Calanoida	Calanidae	Calanus hyperboreus	1	1	complete	Multinet	15.07.2005	76.01	160.41	1374	11.1301	-21.255
2005	11	P	Arthropoda	Hexanauplia/Copepoda	Calanoida	Calanidae	Calanus hyperboreus	1	2	complete	Multinet	15.07.2005	76.01	160.41	1374	11.7817	-21.935
2005	11	P	Chaetognatha	Sagittoidea	Phragmophora	Eukrohniidae	Eukrohnia hamata	4	2	complete	Multinet	15.07.2005	76.01	160.41	1374	14.3292	-21.922
2005	11	P	Chaetognatha	Sagittoidea	Phragmophora	Eukrohniidae	Eukrohnia hamata	2	1	complete	Multinet	15.07.2005	76.01	160.41	1374	14.3351	-20.885
2005	11	P	Arthropoda	Hexanauplia/Copepoda	Calanoida	Euchaetidae	Paraeuchaeta glacialis	1	1	complete	Multinet	15.07.2005	76.01	160.41	1374	15.93	-22.965
2005	11	P	Arthropoda	Hexanauplia/Copepoda	Calanoida	Euchaetidae	Paraeuchaeta glacialis	1	3	complete	Multinet	15.07.2005	76.01	160.41	1374	16.4791	-22.88
2005	11	P	Arthropoda	Hexanauplia/Copepoda	Calanoida	Euchaetidae	Paraeuchaeta glacialis	1	2	complete	Multinet	15.07.2005	76.01	160.41	1374	17.1575	-21.341
2005	11	P	Arthropoda	Hexanauplia/Copepoda	Calanoida	Euchaetidae	Paraeuchaeta glacialis	2	1	complete	Multinet	15.07.2005	76.01	160.41	1374	17.217	-22.153
2005	11	P	Arthropoda	Malacostraca	Amphipoda	Hyperiidae	Themisto abyssorum	1	3	complete	Multinet	15.07.2005	76.01	160.41	1374	15.18	-23.062
2005	11	P	Arthropoda	Malacostraca	Amphipoda	Hyperiidae	Themisto abyssorum	1	2	complete	Multinet	15.07.2005	76.01	160.41	1374	15.259	-23.612
2005	11	P	Arthropoda	Malacostraca	Amphipoda	Hyperiidae	Themisto abyssorum	1	1	complete	Multinet	15.07.2005	76.01	160.41	1374	16.23	-22.393
2005	12	P	Arthropoda	Hexanauplia/Copepoda	Calanoida	Calanidae	Calanus glacialis	2	2	complete	Multinet	19.07.2005	76.26	163.29	937	11.473	-22.828
2005	12	P	Arthropoda	Hexanauplia/Copepoda	Calanoida	Calanidae	Calanus glacialis	2	3	complete	Multinet	19.07.2005	76.26	163.29	937	11.492	-22.616
2005	12	P	Arthropoda	Hexanauplia/Copepoda	Calanoida	Calanidae	Calanus glacialis	2	1	complete	Multinet	19.07.2005	76.26	163.29	937	11.654	-22.28
2005	12	P	Arthropoda	Hexanauplia/Copepoda	Calanoida	Calanidae	Calanus hyperboreus	1	3	complete	BC net	18.07.2005	76.26	163.29	937	10.619	-20.625
2005	12	P	Arthropoda	Hexanauplia/Copepoda	Calanoida	Calanidae	Calanus hyperboreus	1	1	complete	BC net	18.07.2005	76.26	163.29	937	11.552	-19.725
2005	12	P	Arthropoda	Hexanauplia/Copepoda	Calanoida	Calanidae	Calanus hyperboreus	1	2	complete	BC net	18.07.2005	76.26	163.29	937	11.769	-21.803
2005	12	P	Chaetognatha	Sagittoidea	Phragmophora	Eukrohniidae	Eukrohnia hamata	2	3	complete	BC net	18.07.2005	76.26	163.29	937	12.745	-20.759
2005	12	P	Chaetognatha	Sagittoidea	Phragmophora	Eukrohniidae	Eukrohnia hamata	1	1	complete	BC net	18.07.2005	76.26	163.29	937	13.497	-20.297
2005	12	P	Chaetognatha	Sagittoidea	Phragmophora	Eukrohniidae	Eukrohnia hamata	2	2	complete	BC net	18.07.2005	76.26	163.29	937	15.413	-20.244
2005	12	P	Arthropoda	Hexanauplia/Copepoda	Calanoida	Euchaetidae	Paraeuchaeta glacialis	1	2	complete	BC net	18.07.2005	76.26	163.29	937	13.702	-21.605
2005	12	P	Arthropoda	Hexanauplia/Copepoda	Calanoida	Euchaetidae	Paraeuchaeta glacialis	1	3	complete	BC net	18.07.2005	76.26	163.29	937	14.472	-21.718
2005	12	P	Arthropoda	Hexanauplia/Copepoda	Calanoida	Euchaetidae	Paraeuchaeta glacialis	1	1	complete	BC net	18.07.2005	76.26	163.29	937	14.763	-21.748
2005	12	P	Arthropoda	Malacostraca	Amphipoda	Hyperiidae	Themisto abyssorum	1	3	complete	BC net	18.07.2005	76.26	163.29	937	14.293	-21.763
2005	12	P	Arthropoda	Malacostraca	Amphipoda	Hyperiidae	Themisto abyssorum	1	2	complete	BC net	18.07.2005	76.26	163.29	937	14.805	-22.072
2005	12	P	Arthropoda	Malacostraca	Amphipoda	Hyperiidae	Themisto abyssorum	1	1	complete	BC net	18.07.2005	76.26	163.29	937	15.854	-21.025
2005	13	P	Arthropoda	Hexanauplia/Copepoda	Calanoida	Calanidae	Calanus glacialis	2	3	complete	Multinet	18.07.2005	75.16	161.13	2090	9.75631	-21.413
2005	13	P	Arthropoda	Hexanauplia/Copepoda	Calanoida	Calanidae	Calanus glacialis	2	1	complete	Multinet	18.07.2005	75.16	161.13	2090	10.7478	-20.679
2005	13	P	Arthropoda	Hexanauplia/Copepoda	Calanoida	Calanidae	Calanus glacialis	2	2	complete	Multinet	18.07.2005	75.16	161.13	2090	11.2972	-21.974
2005	13	P	Arthropoda	Hexanauplia/Copepoda	Calanoida	Calanidae	Calanus hyperboreus	1	2	complete	Multinet	19.07.2005	75.16	161.13	2090	8.064	-19.908
2005	13	P	Arthropoda	Hexanauplia/Copepoda	Calanoida	Calanidae	Calanus hyperboreus	1	1	complete	Multinet	19.07.2005	75.16	161.13	2090	10.399	-19.961
2005	13	P	Arthropoda	Hexanauplia/Copepoda	Calanoida	Calanidae	Calanus hyperboreus	1	3	complete	Multinet	19.07.2005	75.16	161.13	2090	10.94	-20.176
2005	13	P	Chaetognatha	Sagittoidea	Phragmophora	Eukrohniidae	Eukrohnia hamata	3	1	complete	Multinet	19.07.2005	75.16	161.13	2090	14.9464	-21.353
2005	13	P	Chaetognatha	Sagittoidea	Phragmophora	Eukrohniidae	Eukrohnia hamata	3	2	complete	Multinet	19.07.2005	75.16	161.13	2090	15.3534	-21.336
2005	13	P	Chaetognatha	Sagittoidea	Phragmophora	Eukrohniidae	Eukrohnia hamata	7	3	complete	Multinet	19.07.2005	75.16	161.13	2090	15.9076	-21.705
2005	13	P	Arthropoda	Hexanauplia/Copepoda	Calanoida	Euchaetidae	Paraeuchaeta glacialis	1	2	complete	Multinet	19.07.2005	75.16	161.13	2090	12.221	-23.178
2005	13	P	Arthropoda	Hexanauplia/Copepoda	Calanoida	Euchaetidae	Paraeuchaeta glacialis	1	1	complete	Multinet	19.07.2005	75.16	161.13	2090	14.333	-22.762
2005	13	P	Arthropoda	Hexanauplia/Copepoda	Calanoida	Euchaetidae	Paraeuchaeta glacialis	1	3	complete	Multinet	19.07.2005	75.16	161.13	2090	14.595	-24.937
2005	13	P	Arthropoda	Malacostraca	Amphipoda	Hyperiidae	Themisto abyssorum	1	3	complete	Multinet	19.07.2005	75.16	161.13	2090	14.6029	-22.216
2005	13	P	Arthropoda	Malacostraca	Amphipoda	Hyperiidae	Themisto abyssorum	1	1	complete	Multinet	19.07.2005	75.16	161.13	2090	14.6186	-22.815
2005	13	P	Arthropoda	Malacostraca	Amphipoda	Hyperiidae	Themisto abyssorum	1	2	complete	Multinet	19.07.2005	75.16	161.13	2090	15.0866	-22.024
2005	14	P	Arthropoda	Hexanauplia/Copepoda	Calanoida	Calanidae	Calanus glacialis	2	2	complete	Multinet	20.07.2005	74.18	159.54	749	9.132	-21.47
2005	14	P	Arthropoda	Hexanauplia/Copepoda	Calanoida	Calanidae	Calanus glacialis	2	3	complete	Multinet	20.07.2005	74.18	159.54	749	10.501	-25.737
2005	14	P	Arthropoda	Hexanauplia/Copepoda	Calanoida	Calanidae	Calanus glacialis	2	1	complete	Multinet	20.07.2005	74.18	159.54	749	10.952	-21.604
2005	14	P	Arthropoda	Hexanauplia/Copepoda	Calanoida	Calanidae	Calanus hyperboreus	1	1	complete	Multinet	20.07.2005	74.18	159.54	749	9.945	-19.72
2005	14	P	Arthropoda	Hexanauplia/Copepoda	Calanoida	Calanidae	Calanus hyperboreus	1	2	complete	Multinet	20.07.2005	74.18	159.54	749	10.6	-20.633
2005	14	P	Arthropoda	Hexanauplia/Copepoda	Calanoida	Calanidae	Calanus hyperboreus	1	3	complete	Multinet	20.07.2005	74.18	159.54	749	10.642	-20.343
2005	14	P	Chaetognatha	Sagittoidea	Phragmophora	Eukrohniidae	Eukrohnia hamata	2	1	complete	Multinet	20.07.2005	74.18	159.54	749	13.586	-20.76
2005	14	P	Chaetognatha	Sagittoidea	Phragmophora	Eukrohniidae	Eukrohnia hamata	6	2	complete	Multinet	20.07.2005	74.18	159.54	749	13.721	-22.183
2005	14	P	Arthropoda	Hexanauplia/Copepoda	Calanoida	Euchaetidae	Paraeuchaeta glacialis	1	3	complete	Multinet	20.07.2005	74.18	159.54	749	13.312	-24.164
2005	14	P	Arthropoda	Hexanauplia/Copepoda	Calanoida	Euchaetidae	Paraeuchaeta glacialis	1	2	complete	Multinet	20.07.2005	74.18	159.54	749	14.027	-24.235
2005	14	P	Arthropoda	Hexanauplia/Copepoda	Calanoida	Euchaetidae	Paraeuchaeta glacialis	1	1	complete	Multinet	20.07.2005	74.18	159.54	749	14.928	-22.236
2005	14	P	Arthropoda	Malacostraca	Amphipoda	Hyperiidae	Themisto abyssorum	5	1	complete	Multinet	20.07.2005	74.18	159.54	749	10.092	-27.838
2005	14	P	Arthropoda	Malacostraca	Amphipoda	Hyperiidae	Themisto abyssorum	5	2	complete	Multinet	20.07.2005	74.18	159.54	749	10.73	-27.254
2005	14	P	Arthropoda	Malacostraca	Amphipoda	Hyperiidae	Themisto abyssorum	5	3	complete	Multinet	20.07.2005	74.18	159.54	749	11.13	-26.285
2005	10	P					pPOM		1	filter	CTD/filter	15.07.2005	75.46	158.32	621	3.876	-25.06
2005	10	P					pPOM		1	filter	CTD/filter	15.07.2005	75.46	158.32	621	4.888	-25.118
2005	11	P					pPOM		1	filter	CTD/filter	16.07.2005	76.01	160.41	1374	5.13	-24.335
2005	11	P					pPOM		1	filter	CTD/filter	16.07.2005	76.01	160.41	1374	2.428	-24.475
2005	11	P					pPOM		1	filter	CTD/filter	16.07.2005	76.01	160.41	1374	4.609	-23.982
2005	12	P					pPOM		1	filter	CTD/filter	19.07.2005	76.26	163.29	937	4.181	-24.942
2005	12	P					pPOM		1	filter	CTD/filter	19.07.2005	76.26	163.29	937	3.856	-23.986
2005	12	P					pPOM		1	filter	CTD/filter	19.07.2005	76.26	163.29	937	2.998	-24.788
2005	13	P					pPOM		1	filter	CTD/filter	21.07.2005	75.16	161.13	2090	2.456	-27.355
2005	13	P					pPOM		1	filter	CTD/filter	21.07.2005	75.16	161.13	2090	3.871	-26.193
2005	14	P					pPOM		1	filter	CTD/filter	22.07.2005	74.18	159.54	749	1.377	-27.703
2005	14	P					pPOM		1	filter	CTD/filter	22.07.2005	74.18	159.54	749	2.2	-26.809
2005	14	P					pPOM		1	filter	CTD/filter	22.07.2005	74.18	159.54	749	1.82	-27.623
2005	11	B					sPOM		1	sediments	box core	18.07.2005	76.01	160.41	1374	4.53	-25.563
2005	12	B					sPOM		1	sediments	box core	18.07.2005	76.26	163.29	937	6.146	-23.075
2005	13	B					sPOM		1	sediments	box core	19.07.2005	75.16	161.13	2090	5.917	-23.071
2016	2	B	Chordata	Ascidiacea	Phlebobranchia	Ascidiidae	Ascidia callosa	1	1	body wall	Trawl	22.07.2016	74.71	158.48	1059	16.471	-20.394
2016	2	B	Chordata	Ascidiacea	Phlebobranchia	Ascidiidae	Ascidia callosa	1	2	body wall	Trawl	23.07.2016	74.71	158.48	1059	16.199	NA
2016	10	B	Cnidaria	Anthozoa	Actiniaria	Hormathiidae	Allantactis parasitica	1	1	body wall	trawl	26.07.2016	76.43	163.47	873	19.75	-17.495
2016	10	B	Cnidaria	Anthozoa	Actiniaria	Hormathiidae	Allantactis parasitica	1	2	body wall	trawl	26.07.2016	76.43	163.47	873	17.54	-22.236
2016	10	B	Cnidaria	Anthozoa	Actiniaria	Hormathiidae	Allantactis parasitica	1	3	body wall	trawl	26.07.2016	76.43	163.47	873	17.292	-22.613
2016	2	B	Polychaeta	Polychaeta	Terebellida	Ampharetidae	Ampharetidae	1	1	whole	ROV	01.08.2016	74.71	158.48	1059	14.961	-24.589
2016	13	B	Polychaeta	Polychaeta	Terebellida	Ampharetidae	Ampharetidae	1	1	whole	ROV	31.07.2016	75.4	160.73	2091	17.036	-22.738
2016	2	B	Polychaeta	Polychaeta	Terebellida	Ampharetidae	Ampharetidae	1	1	whole	ROV	01.08.2016	74.71	158.48	1059	17.303	-19.936
2016	2	B	Polychaeta	Polychaeta	Terebellida	Ampharetidae	Ampharetidae	1	2	whole	ROV	01.08.2016	74.71	158.48	1059	15.6	-19.723
2016	2	B	Polychaeta	Polychaeta	Terebellida	Ampharetidae	Ampharetidae	10	3	whole	Trawl	21.07.2016	74.71	158.48	1059	17.467	-20.268
2016	1	B	Polychaeta	Polychaeta	Terebellida	Ampharetidae	Ampharetidae	2	1	whole	ROV	02.08.2016	74.32	159.42	853	15.681	-19.91
2016	13	B	Polychaeta	Polychaeta	Terebellida	Ampharetidae	Ampharetidae	1	1	whole	Trawl	31.07.2016	75.4	160.73	2091	17.488	-22.751
2016	9	B	Polychaeta	Polychaeta	Terebellida	Ampharetidae	Ampharetidae	1	1	whole	ROV	25.07.2016	76.59	163.98	508	16.316	-20.798
2016	10	B	Polychaeta	Polychaeta	Terebellida	Ampharetidae	Ampharetidae	1	3	whole	Box Core	26.07.2016	76.43	163.47	873	17.195	-19.383
2016	1	B	Polychaeta	Polychaeta	Terebellida	Ampharetidae	Ampharetidae	1	1	whole	Trawl	14.07.2016	74.32	159.42	853	15.111	-21.76
2016	1	B	Cnidaria	Anthozoa	Actiniaria	Amphianthidae	Amphianthus sp.	1	1	whole	Trawl	14.07.2016	74.32	159.42	853	15.916	-22.134
2016	1	B	Cnidaria	Anthozoa	Actiniaria	Amphianthidae	Amphianthus sp.	1	2	whole	Trawl	14.07.2016	74.32	159.42	853	15.57	-21.274
2016	1	B	Cnidaria	Anthozoa	Actiniaria	Amphianthidae	Amphianthus sp.	1	3	whole	Trawl	14.07.2016	74.32	159.42	853	16.07	-20.069
2016	10	B	Cnidaria	Anthozoa	Actiniaria		Actiniaria	1	1	body wall	trawl	26.07.2016	76.43	163.47	873	17.323	-21.687
2016	13	B	Cnidaria	Anthozoa	Actiniaria		Actiniaria	1	1	whole	ROV	31.07.2016	75.4	160.73	2091	18.712	-19.148
2016	1	B	Cnidaria	Anthozoa	Actiniaria	Actinostolidae	Anthosactis sp.	1	1	body wall	ROV	02.08.2016	74.32	159.42	853	14.237	-21.607
2016	1	B	Chordata	Ascidiacea	Phlebobranchia	Ascidiidae	Ascidia sp.	1	1	body wall	Trawl	14.07.2016	74.32	159.42	853	15.313	-20.836
2016	1	B	Chordata	Ascidiacea	Phlebobranchia	Ascidiidae	Ascidia sp.	1	2	body wall	Trawl	14.07.2016	74.32	159.42	853	14.633	-21.564
2016	9	B	Chordata	Ascidiacea	Phlebobranchia	Cionidae	Ciona sp.	1	1	body wall	trawl	25.07.2016	76.59	163.98	508	13.038	-24.089
2016	9	B	Polychaeta	Polychaeta	Terebellida	Cirratulidae	Cirratulidae	1	1	whole	ROV	24.07.2016	76.59	163.98	508	14.075	-22.79
2016	13	B	Chordata	Ascidiacea			Colonial ascidian	1	1	whole	ROV	31.07.2016	75.4	160.73	2091	17.53	-19.168
2016	13	B	Echinodermata	Holothuroidea	Elasipodida	Elpidiidae	Elpidia sp.	1	1	body wall	Trawl	31.07.2016	75.4	160.73	2091	13.721	-21.356
2016	13	B	Echinodermata	Holothuroidea	Elasipodida	Elpidiidae	Elpidia sp.	1	2	body wall	Trawl	31.07.2016	75.4	160.73	2091	14.297	-21.183
2016	13	B	Echinodermata	Holothuroidea	Elasipodida	Elpidiidae	Elpidia sp.	1	3	body wall	Trawl	31.07.2016	75.4	160.73	2091	13.659	-21.394
2016	2	B	Cnidaria	Anthozoa	Alcyonacea	Nephtheidae	Gersemia sp.	1	1	whole	ROV	01.08.2016	74.71	158.48	1059	15.862	-22.346
2016	9	B	Sipuncula	Sipunculidea	Golfingiida	Golfingiidae	Golfingiidae	1	2	whole	Box Core	25.07.2016	76.59	163.98	508	14.659	-18.332
2016	2	B	Sipuncula	Sipunculidea	Golfingiida	Golfingiidae	Golfingiidae	1	1	whole	Box Core	01.08.2016	74.71	158.48	1059	15.043	-18.819
2016	9	B	Porifera	Calcarea	Leucosolenida	Grantiidae	Grantia phillipsi	1	1	whole	trawl	25.07.2016	76.59	163.98	508	17.504	-19.85
2016	9	B	Cnidaria	Anthozoa	Actiniaria	Hormathiidae	Hormathia digitata	1	1	body wall	ROV	24.07.2016	76.59	163.98	508	17.859	-21.35
2016	13	B	Echinodermata	Holothuroidea	Elasipodida	Elpidiidae	Kolga hyalina	1	1	tentacle	ROV	31.07.2016	75.4	160.73	2091	14.667	-22.481
2016	9	B	Annelida	Polychaeta	Eunicida	Lumbrineridae	Lumbrineridae	1	1	whole	ROV	24.07.2016	76.59	163.98	508	17.65	-22.71
2016	13	B	Annelida	Polychaeta	Eunicida	Lumbrineridae	Lumbrineridae	1	1	whole	Trawl	31.07.2016	75.4	160.73	2091	16.104	-20.267
2016	13	B	Annelida	Polychaeta	Phyllodocida	Polynoidae/Macellicephalinae	Macellicephala sp.	1	1	whole	ROV	31.07.2016	75.4	160.73	2091	15.153	-21.273
2016	13	B	Annelida	Polychaeta	Phyllodocida	Polynoidae/Macellicephalinae	Macellicephala sp.	1	2	whole	ROV	31.07.2016	75.4	160.73	2091	15.481	-21.377
2016	12	B	Annelida	Polychaeta	Phyllodocida	Polynoidae/Macellicephalinae	Macellicephala sp.	1	1	whole	ROV	28.07.2016	75.93	161.45	2107	16.717	-18.741
2016	12	B	Annelida	Polychaeta	Phyllodocida	Polynoidae/Macellicephalinae	Macellicephala sp.	1	2	whole	ROV	28.07.2016	75.93	161.45	2107	16.634	-18.299
2016	13	B	Annelida	Polychaeta	Phyllodocida	Polynoidae/Macellicephalinae	Macellicephala violacea	1	1	body wall	ROV	31.07.2016	75.4	160.73	2091	19.956	-18.18
2016	2	B	Annelida	Polychaeta	Phyllodocida	Nephtyidae	Nephtys sp.	1	1	pharynx	Box Core	01.08.2016	74.71	158.48	1059	18.057	-17.066
2016	3	B	Annelida	Polychaeta	Phyllodocida	Nephtyidae	Nephtys sp.	1	1	pharynx	Trawl	16.07.2016	75.64	158.82	746	17.853	-17.104
2016	13	B	Annelida	Polychaeta	Phyllodocida	Nephtyidae	Nephtys sp.	1	3	whole	Trawl	31.07.2016	75.4	160.73	2091	17.503	-17.619
2016	13	B	Annelida	Polychaeta	Phyllodocida	Nephtyidae	Nephtys sp.	1	1	whole	Box Core	30.07.2016	75.4	160.73	2091	18.51	-16.593
2016	9	B	Annelida	Polychaeta	Plocamiales	Plocamiaceae	Nereidea sp	1	1	whole	Trawl	25.07.2016	76.59	163.98	508	17.228	-17.793
2016	10	B	Annelida	Polychaeta	Eunicida	Onuphidae	Nothria sp.	1	1	whole	Box Core	26.07.2016	76.43	163.47	873	15.733	-22.703
2016	10	B	Annelida	Polychaeta	Eunicida	Onuphidae	Nothria sp.	1	1	whole	trawl	26.07.2016	76.43	163.47	873	13.898	-16.941
2016	10	B	Annelida	Polychaeta	Eunicida	Onuphidae	Nothria sp.	1	2	whole	trawl	26.07.2016	76.43	163.47	873	13.477	-19.507
2016	1	B	Annelida	Polychaeta	Eunicida	Onuphidae	Nothria sp.	1	1	whole	ROV	02.08.2016	74.32	159.42	853	12.397	-21.167
2016	1	B	Annelida	Polychaeta		Oweniidae	Oweniidae	1	1	whole	Trawl	14.07.2016	74.32	159.42	853	16.26	-20.131
2016	9	B	Annelida	Polychaeta			Polychaeta	1	2	whole	Trawl	25.07.2016	76.59	163.98	508	18.327	-22.859
2016	12	B	Porifera	Demospongiae	Polymastiida	Polymastiidae	Polymastia sp.	1	1	whole	ROV	28.07.2016	75.93	161.45	2107	19.728	-17.192
2016	13	B	Porifera	Demospongiae	Polymastiida	Polymastiidae	Polymastia sp.	1	1	whole	Trawl	31.07.2016	75.4	160.73	2091	19.459	-16.76
2016	13	B	Porifera	Demospongiae	Polymastiida	Polymastiidae	Polymastia sp.	1	2	whole	Trawl	31.07.2016	75.4	160.73	2091	20.503	-17.211
2016	13	B	Porifera	Demospongiae	Polymastiida	Polymastiidae	Polymastia sp.	1	3	whole	Trawl	31.07.2016	75.4	160.73	2091	19.348	-18.226
2016	1	B	Annelida	Polychaeta	Phyllodocida	Polynoidae	Polynoidae	1	1	pharynx	Trawl	14.07.2016	74.32	159.42	853	18.042	-18.52
2016	9	B	Annelida	Polychaeta	Phyllodocida	Polynoidae	Polynoidae	1	1	pharynx	Trawl	25.07.2016	76.59	163.98	508	19.536	-20.423
2016	1	B	Cnidaria	Anthozoa	Actiniaria	Actinostolidae	Pycnanthus densus	1	1	tentacle	ROV	02.08.2016	74.32	159.42	853	16.904	-20.677
2016	1	B	Cnidaria	Anthozoa	Actiniaria	Actinostolidae	Pycnanthus densus	1	2	tentacle	ROV	02.08.2016	74.32	159.42	853	16.42	-21.836
2016	1	B	Cnidaria	Anthozoa	Actiniaria	Actinostolidae	Pycnanthus densus	1	3	tentacle	ROV	02.08.2016	74.32	159.42	853	16.357	-21.425
2016	13	B	Porifera	Demospongiae	Polymastiida	Polymastiidae	Radiella sol	1	1	whole	Trawl	31.07.2016	75.4	160.73	2091	19.291	-18.069
2016	13	B	Porifera	Demospongiae	Polymastiida	Polymastiidae	Radiella sol	1	2	whole	Trawl	31.07.2016	75.4	160.73	2091	18.904	-16.242
2016	13	B	Porifera	Demospongiae	Polymastiida	Polymastiidae	Radiella sol	1	3	whole	Trawl	31.07.2016	75.4	160.73	2091	19.129	-17.419
2016	12	B	Porifera	Hexactinellida	Lyssacinosida	Rossellidae	Scyphidium septentrionale	1	1	whole	ROV	28.07.2016	75.93	161.45	2107	16.442	-19.906
2016	9	B	Cnidaria	Anthozoa	Actiniaria	Actinostolidae	Stomphia sp.	1	1	whole	trawl	25.07.2016	76.59	163.98	508	16.071	-23.969
2016	9	B	Cnidaria	Anthozoa	Actiniaria	Actinostolidae	Stomphia sp.	1	2	whole	trawl	25.07.2016	76.59	163.98	508	15.563	-22.013
2016	9	B	Cnidaria	Anthozoa	Actiniaria	Actinostolidae	Stomphia sp.	1	3	whole	trawl	25.07.2016	76.59	163.98	508	16.252	-22.255
2016	10	B	Cnidaria	Anthozoa	Actiniaria	Actinostolidae	Stomphia sp.	1	1	body wall	trawl	26.07.2016	76.43	163.47	873	16.787	-21.751
2016	10	B	Cnidaria	Anthozoa	Actiniaria	Actinostolidae	Stomphia sp.	1	2	body wall	trawl	26.07.2016	76.43	163.47	873	16.684	-20.404
2016	10	B	Cnidaria	Anthozoa	Actiniaria	Actinostolidae	Stomphia sp.	1	3	body wall	trawl	26.07.2016	76.43	163.47	873	16.384	-20.633
2016	3	B	Cnidaria	Anthozoa	Actiniaria	Actinostolidae	Stomphia sp.	1	1	body wall	Trawl	16.07.2016	75.64	158.82	746	16.166	-21.293
2016	3	B	Cnidaria	Anthozoa	Actiniaria	Actinostolidae	Stomphia sp.	1	2	body wall	Trawl	16.07.2016	75.64	158.82	746	16.194	-20.531
2016	3	B	Cnidaria	Anthozoa	Actiniaria	Actinostolidae	Stomphia sp.	1	3	body wall	Trawl	16.07.2016	75.64	158.82	746	16.282	-20.687
2016	2	B	Cnidaria	Anthozoa	Actiniaria	Actinostolidae	Tealidium sp. Cf.	1	1	whole	Trawl	30.06.2016	74.71	158.48	1059	14.751	-19.042
2016	2	B	Cnidaria	Anthozoa	Actiniaria	Actinostolidae	Tealidium sp. Cf.	1	2	whole	Trawl	1.07.2016	74.71	158.48	1059	14.931	-22.227
2016	2	B	Cnidaria	Anthozoa	Actiniaria	Actinostolidae	Tealidium sp. Cf.	1	3	whole	Trawl	1.07.2016	74.71	158.48	1059	14.925	-22.076
2016	1	B	Polychaeta	Polychaeta	Terebellida	Terebellidae	Terebellidae	1	1	whole	ROV	02.08.2016	74.32	159.42	853	12.92	-20.677
2016	1	B	Cnidaria	Anthozoa	Zoantharia		Zoantharia	1	1	whole	Trawl	14.07.2016	74.32	159.42	853	16.776	-20.169
2016	1	B	Cnidaria	Anthozoa	Zoantharia		Zoantharia	1	2	whole	Trawl	14.07.2016	74.32	159.42	853	16.344	-17.076
2016	1	B	Cnidaria	Anthozoa	Zoantharia		Zoantharia	1	3	whole	Trawl	14.07.2016	74.32	159.42	853	16.051	-18.806
2016	3	B	Cnidaria	Anthozoa	Zoantharia		Zoantharia	1	1	whole	Trawl	16.07.2016	75.64	158.82	746	16.267	-18.566
2016	3	B	Cnidaria	Anthozoa	Zoantharia		Zoantharia	1	2	whole	Trawl	16.07.2016	75.64	158.82	746	14.84	-20.109
2016	3	B	Cnidaria	Anthozoa	Zoantharia		Zoantharia	1	3	whole	Trawl	16.07.2016	75.64	158.82	746	16.741	-19.006
2016	1	P	Copepoda	Hexanauplia/Copepoda	Calanoida	Calanidae	Calanus glacialis	5	1	whole	Mulinet	13.07.2016	74.32	159.42	853	10.005	-23.44
2016	10	P	Copepoda	Hexanauplia/Copepoda	Calanoida	Calanidae	Calanus glacialis	5	1	whole	Mulinet	25.07.2016	76.43	163.47	873	9.574	-24.26
2016	10	P	Copepoda	Hexanauplia/Copepoda	Calanoida	Calanidae	Calanus glacialis	5	2	whole	Mulinet	25.07.2016	76.43	163.47	873	9.671	-23.701
2016	12	P	Copepoda	Hexanauplia/Copepoda	Calanoida	Calanidae	Calanus glacialis	8	1	whole	Mulinet	29.07.2016	75.93	161.45	2107	9.582	-25.536
2016	12	P	Copepoda	Hexanauplia/Copepoda	Calanoida	Calanidae	Calanus glacialis	7	2	whole	Mulinet	29.07.2016	75.93	161.45	2107	8.303	-26.351
2016	12	P	Copepoda	Hexanauplia/Copepoda	Calanoida	Calanidae	Calanus glacialis	7	3	whole	Mulinet	29.07.2016	75.93	161.45	2107	9.781	-25.246
2016	13	P	Copepoda	Hexanauplia/Copepoda	Calanoida	Calanidae	Calanus glacialis	6	1	whole	Mulinet	30.07.2016	75.4	160.73	2091	9.595	-25.038
2016	13	P	Copepoda	Hexanauplia/Copepoda	Calanoida	Calanidae	Calanus glacialis	6	2	whole	Mulinet	30.07.2016	75.4	160.73	2091	10.028	-24.398
2016	13	P	Copepoda	Hexanauplia/Copepoda	Calanoida	Calanidae	Calanus glacialis	9	3	whole	Mulinet	30.07.2016	75.4	160.73	2091	9.503	-24.468
2016	2	P	Copepoda	Hexanauplia/Copepoda	Calanoida	Calanidae	Calanus glacialis	6	1	whole	Mulinet	15.07.2016	74.71	158.48	1059	12.521	-25.347
2016	2	P	Copepoda	Hexanauplia/Copepoda	Calanoida	Calanidae	Calanus glacialis	6	2	whole	Mulinet	15.07.2016	74.71	158.48	1059	10.362	-24.676
2016	2	P	Copepoda	Hexanauplia/Copepoda	Calanoida	Calanidae	Calanus glacialis	6	3	whole	Mulinet	15.07.2016	74.71	158.48	1059	8.742	-26.827
2016	3	P	Copepoda	Hexanauplia/Copepoda	Calanoida	Calanidae	Calanus glacialis	8	1	whole	Mulinet	16.07.2016	75.64	158.82	746	9.557	-26.22
2016	3	P	Copepoda	Hexanauplia/Copepoda	Calanoida	Calanidae	Calanus glacialis	7	2	whole	Mulinet	16.07.2016	75.64	158.82	746	10.281	-24.714
2016	3	P	Copepoda	Hexanauplia/Copepoda	Calanoida	Calanidae	Calanus glacialis	7	3	whole	Mulinet	16.07.2016	75.64	158.82	746	10.441	-26.138
2016	1	P	Copepoda	Hexanauplia/Copepoda	Calanoida	Calanidae	Calanus hyperboreaus	2	1	whole	Mulinet	13.07.2016	74.32	159.42	853	10.274	-24.667
2016	1	P	Copepoda	Hexanauplia/Copepoda	Calanoida	Calanidae	Calanus hyperboreaus	2	2	whole	Mulinet	13.07.2016	74.32	159.42	853	10.26	-23.055
2016	1	P	Copepoda	Hexanauplia/Copepoda	Calanoida	Calanidae	Calanus hyperboreaus	3	3	whole	Mulinet	13.07.2016	74.32	159.42	853	9.344	-24.423
2016	10	P	Copepoda	Hexanauplia/Copepoda	Calanoida	Calanidae	Calanus hyperboreaus	4	1	whole	Mulinet	25.07.2016	76.43	163.47	873	9.869	-23.233
2016	10	P	Copepoda	Hexanauplia/Copepoda	Calanoida	Calanidae	Calanus hyperboreaus	4	2	whole	Mulinet	25.07.2016	76.43	163.47	873	8.583	-24.419
2016	10	P	Copepoda	Hexanauplia/Copepoda	Calanoida	Calanidae	Calanus hyperboreaus	5	3	whole	Mulinet	25.07.2016	76.43	163.47	873	9.959	-24.841
2016	12	P	Copepoda	Hexanauplia/Copepoda	Calanoida	Calanidae	Calanus hyperboreaus	4	1	whole	Mulinet	29.07.2016	75.93	161.45	2107	9.716	-24.189
2016	12	P	Copepoda	Hexanauplia/Copepoda	Calanoida	Calanidae	Calanus hyperboreaus	4	2	whole	Mulinet	29.07.2016	75.93	161.45	2107	9.914	-24.399
2016	12	P	Copepoda	Hexanauplia/Copepoda	Calanoida	Calanidae	Calanus hyperboreaus	5	3	whole	Mulinet	29.07.2016	75.93	161.45	2107	9.403	-24.399
2016	13	P	Copepoda	Hexanauplia/Copepoda	Calanoida	Calanidae	Calanus hyperboreaus	7	1	whole	Mulinet	30.07.2016	75.4	160.73	2091	11.062	-22.74
2016	13	P	Copepoda	Hexanauplia/Copepoda	Calanoida	Calanidae	Calanus hyperboreaus	7	2	whole	Mulinet	30.07.2016	75.4	160.73	2091	10.548	-23.725
2016	13	P	Copepoda	Hexanauplia/Copepoda	Calanoida	Calanidae	Calanus hyperboreaus	8	3	whole	Mulinet	30.07.2016	75.4	160.73	2091	9.945	-25.251
2016	3	P	Copepoda	Hexanauplia/Copepoda	Calanoida	Calanidae	Calanus hyperborreus	6	1	whole	Mulinet	16.07.2016	75.64	158.82	746	9.466	-24.039
2016	3	P	Copepoda	Hexanauplia/Copepoda	Calanoida	Calanidae	Calanus hyperborreus	7	2	whole	Mulinet	16.07.2016	75.64	158.82	746	10.033	-25.878
2016	3	P	Copepoda	Hexanauplia/Copepoda	Calanoida	Calanidae	Calanus hyperborreus	7	3	whole	Mulinet	16.07.2016	75.64	158.82	746	8.698	-24.028
2016	2	P	Copepoda	Hexanauplia/Copepoda	Calanoida	Calanidae	Calaus hyperborreus	3	1	whole	Mulinet	15.07.2016	74.71	158.48	1059	11.1	-22.98
2016	2	P	Copepoda	Hexanauplia/Copepoda	Calanoida	Calanidae	Calaus hyperborreus	3	2	whole	Mulinet	15.07.2016	74.71	158.48	1059	9.82	-23.916
2016	2	P	Copepoda	Hexanauplia/Copepoda	Calanoida	Calanidae	Calaus hyperborreus	3	3	whole	Mulinet	15.07.2016	74.71	158.48	1059	10.206	-21.744
2016	3	P	Chaetognatha	Sagittoidea	Phragmophora	Euchaetidae	Eukrohnia hamata	6	1	whole	Mulinet	16.07.2016	75.64	158.82	746	14.005	-23.866
2016	3	P	Chaetognatha	Sagittoidea	Phragmophora	Euchaetidae	Eukrohnia hamata	5	2	whole	Mulinet	16.07.2016	75.64	158.82	746	13.378	-25.004
2016	3	P	Chaetognatha	Sagittoidea	Phragmophora	Euchaetidae	Eukrohnia hamata	7	3	whole	Mulinet	16.07.2016	75.64	158.82	746	13.832	-23.574
2016	10	P	Chaetognatha	Sagittoidea	Phragmophora	Euchaetidae	Eukrohnia hamata	6	1	whole	Mulinet	25.07.2016	76.43	163.47	873	13.189	-23.977
2016	10	P	Chaetognatha	Sagittoidea	Phragmophora	Euchaetidae	Eukrohnia hamata	4	2	whole	Mulinet	25.07.2016	76.43	163.47	873	14.656	-22.756
2016	12	P	Chaetognatha	Sagittoidea	Phragmophora	Euchaetidae	Eukrohnia hamata	7	1	whole	Mulinet	29.07.2016	75.93	161.45	2107	13.646	-24.239
2016	12	P	Chaetognatha	Sagittoidea	Phragmophora	Euchaetidae	Eukrohnia hamata	8	2	whole	Mulinet	29.07.2016	75.93	161.45	2107	14.345	-23.63
2016	13	P	Chaetognatha	Sagittoidea	Phragmophora	Euchaetidae	Eukrohnia hamata	4	1	whole	Mulinet	30.07.2016	75.4	160.73	2091	13.833	-23.447
2016	13	P	Chaetognatha	Sagittoidea	Phragmophora	Euchaetidae	Eukrohnia hamata	4	2	whole	Mulinet	30.07.2016	75.4	160.73	2091	14.125	-23.009
2016	13	P	Chaetognatha	Sagittoidea	Phragmophora	Euchaetidae	Eukrohnia hamata	12	3	whole	Mulinet	30.07.2016	75.4	160.73	2091	13.191	-22.879
2016	1	P	Copepoda	Hexanauplia/Copepoda	Calanoida	Euchaetidae	Paraeuchaeta glacialis	2	1	whole	Mulinet	13.07.2016	74.32	159.42	853	12.968	-24.886
2016	1	P	Copepoda	Hexanauplia/Copepoda	Calanoida	Euchaetidae	Paraeuchaeta glacialis	2	2	whole	Mulinet	13.07.2016	74.32	159.42	853	12.655	-26.153
2016	2	P	Copepoda	Hexanauplia/Copepoda	Calanoida	Euchaetidae	Paraeuchaeta glacialis	1	1	whole	Mulinet	15.07.2016	74.71	158.48	1059	10.772	-27.017
2016	2	P	Copepoda	Hexanauplia/Copepoda	Calanoida	Euchaetidae	Paraeuchaeta glacialis	2	2	whole	Mulinet	15.07.2016	74.71	158.48	1059	12.81	-26.03
2016	2	P	Copepoda	Hexanauplia/Copepoda	Calanoida	Euchaetidae	Paraeuchaeta glacialis	3	3	whole	Mulinet	15.07.2016	74.71	158.48	1059	13.208	-26.361
2016	3	P	Copepoda	Hexanauplia/Copepoda	Calanoida	Euchaetidae	Paraeuchaeta glacialis	6	1	whole	Mulinet	16.07.2016	75.64	158.82	746	11.254	-27.246
2016	3	P	Copepoda	Hexanauplia/Copepoda	Calanoida	Euchaetidae	Paraeuchaeta glacialis	6	2	whole	Mulinet	16.07.2016	75.64	158.82	746	12.065	-26.509
2016	3	P	Copepoda	Hexanauplia/Copepoda	Calanoida	Euchaetidae	Paraeuchaeta glacialis	6	3	whole	Mulinet	16.07.2016	75.64	158.82	746	12.258	-25.458
2016	10	P	Copepoda	Hexanauplia/Copepoda	Calanoida	Euchaetidae	Paraeuchaeta glacialis	6	1	whole	Mulinet	25.07.2016	76.43	163.47	873	11.281	-26.45
2016	12	P	Copepoda	Hexanauplia/Copepoda	Calanoida	Euchaetidae	Paraeuchaeta glacialis	3	1	whole	Mulinet	29.07.2016	75.93	161.45	2107	12.079	-25.874
2016	12	P	Copepoda	Hexanauplia/Copepoda	Calanoida	Euchaetidae	Paraeuchaeta glacialis	4	2	whole	Mulinet	29.07.2016	75.93	161.45	2107	12.531	-26.952
2016	12	P	Copepoda	Hexanauplia/Copepoda	Calanoida	Euchaetidae	Paraeuchaeta glacialis	5	3	whole	Mulinet	29.07.2016	75.93	161.45	2107	11.403	-26.825
2016	13	P	Copepoda	Hexanauplia/Copepoda	Calanoida	Euchaetidae	Paraeuchaeta glacialis	3	1	whole	Mulinet	30.07.2016	75.4	160.73	2091	11.75	-27.148
2016	13	P	Copepoda	Hexanauplia/Copepoda	Calanoida	Euchaetidae	Paraeuchaeta glacialis	3	2	whole	Mulinet	30.07.2016	75.4	160.73	2091	11.404	-27.043
2016	13	P	Copepoda	Hexanauplia/Copepoda	Calanoida	Euchaetidae	Paraeuchaeta glacialis	3	3	whole	Mulinet	30.07.2016	75.4	160.73	2091	12.481	-26.118
2016	1	P	Amphipoda	Malacostraca	Amphipoda	Hyperiidae	Themisto abyssorum	6	1	whole	Mulinet	13.07.2016	74.32	159.42	853	12.85	-25.274
2016	2	P	Amphipoda	Malacostraca	Amphipoda	Hyperiidae	Themisto abyssorum	2	1	whole	Mulinet	15.07.2016	74.71	158.48	1059	12.353	-25.679
2016	2	P	Amphipoda	Malacostraca	Amphipoda	Hyperiidae	Themisto abyssorum	2	2	whole	Mulinet	15.07.2016	74.71	158.48	1059	13.081	-26.432
2016	10	P	Amphipoda	Malacostraca	Amphipoda	Hyperiidae	Themisto abyssorum	3	1	whole	Mulinet	25.07.2016	76.43	163.47	873	12.023	-27.774
2016	12	P	Amphipoda	Malacostraca	Amphipoda	Hyperiidae	Themisto abyssorum	5	2	whole	Mulinet	29.07.2016	75.93	161.45	2107	11.244	-27.078
2016	12	P	Amphipoda	Malacostraca	Amphipoda	Hyperiidae	Themisto abyssorum	5	3	whole	Mulinet	29.07.2016	75.93	161.45	2107	10.798	-27.011
2016	13	P	Amphipoda	Malacostraca	Amphipoda	Hyperiidae	Themisto abyssorum	5	1	whole	Mulinet	30.07.2016	75.4	160.73	2091	10.854	-27.665
2016	13	P	Amphipoda	Malacostraca	Amphipoda	Hyperiidae	Themisto abyssorum	6	2	whole	Mulinet	30.07.2016	75.4	160.73	2091	11.048	-28.564
2016	1	P					pPOM		1	filter	CTD/filter	13.07.2016	74.32	159.42	853	4.622	-27.791
2016	1	P					pPOM		1	filter	CTD/filter	13.07.2016	74.32	159.42	853	4.585	-27.754
2016	1	P					pPOM		1	filter	CTD/filter	13.07.2016	74.32	159.42	853	5.542	-27.863
2016	2	P					pPOM		1	filter	CTD/filter	15.07.2016	74.71	158.48	1059	4.172	-27.184
2016	2	P					pPOM		1	filter	CTD/filter	15.07.2016	74.71	158.48	1059	7.131	-27.511
2016	2	P					pPOM		1	filter	CTD/filter	15.07.2016	74.71	158.48	1059	4.397	-27.579
2016	3	P					pPOM		1	filter	CTD/filter	16.07.2016	75.64	158.82	746	2.737	-27.435
2016	3	P					pPOM		1	filter	CTD/filter	16.07.2016	75.64	158.82	746	2.951	-28.281
2016	3	P					pPOM		1	filter	CTD/filter	16.07.2016	75.64	158.82	746	4.467	-27.463
2016	9	P					pPOM		1	filter	CTD/filter	24.07.2016	76.59	163.98	508	3.991	-28.534
2016	9	P					pPOM		1	filter	CTD/filter	24.07.2016	76.59	163.98	508	3.765	-25.997
2016	9	P					pPOM		1	filter	CTD/filter	24.07.2016	76.59	163.98	508	5.369	-28.411
2016	10	P					pPOM		1	filter	CTD/filter	25.07.2016	76.43	163.47	873	7.378	NA
2016	10	P					pPOM		1	filter	CTD/filter	25.07.2016	76.43	163.47	873	7.585	-28.091
2016	10	P					pPOM		1	filter	CTD/filter	25.07.2016	76.43	163.47	873	5.425	-28.868
2016	12	P					pPOM		1	filter	CTD/filter	29.07.2016	75.93	161.45	2107	3.048	-27.781
2016	12	P					pPOM		1	filter	CTD/filter	29.07.2016	75.93	161.45	2107	1.892	-27.86
2016	12	P					pPOM		1	filter	CTD/filter	29.07.2016	75.93	161.45	2107	2.019	-28.175
2016	13	P					pPOM		1	filter	CTD/filter	30.07.2016	75.4	160.73	2091	3.715	-27.293
2016	13	P					pPOM		1	filter	CTD/filter	30.07.2016	75.4	160.73	2091	2.447	-27.313
2016	13	P					pPOM		1	filter	CTD/filter	30.07.2016	75.4	160.73	2091	4.475	-27.228
2016	1	B					sPOM		1	sediments	Box Core	13.07.2016	74.32	159.42	853	7.91267	-21.923
2016	3	B					sPOM		1	sediments	Box Core	16.07.2016	75.64	158.82	746	6.43833	-21.578
2016	9	B					sPOM		1	sediments	Box Core	25.07.2016	76.59	163.98	508	6.303	-21.406
2016	10	B					sPOM		1	sediments	Box Core	26.07.2016	76.43	163.47	873	8.77733	-21.235
2016	12	B					sPOM		1	sediments	Box Core	28.07.2016	75.93	161.45	2107	8.08333	-21.3873
2016	13	B					sPOM		1	sediments	Box Core	30.07.2016	75.4	160.73	2091	8.62267	-21.3433
