# Supplementary material for: Reduced efficiency of pelagic–benthic coupling in the Arctic deep sea during lower ice cover
Source: Sci Rep. 2023 Apr 25;13:6739. doi: 10.1038/s41598-023-33854-0 (PMC10130029; doi:10.1038/s41598-023-33854-0)
Supplement: Supplementary file 2 — Supplementary Information 2. [file 41598_2023_33854_MOESM2_ESM.xlsx]

## Sheet: Sheet1
Reduced efficiency of pelagic-benthic coupling in the Arctic deep sea during lower ice cover
Irina Zhulay, Katrin Iken, Paul E. Renaud, Ksenia Kosobokova, Bodil A. Bluhm
Table S2. Mean values of δ13C and δ15N per station of food web end members (particulate organic matter (pPOM) and sediment organic matter (sPOM)) and pelagic and benthic taxa collected in the Chukchi Borderland at different stations in 2005 and 2016. Zooplankton samples are lipid extracted. Realm “B” and “P” stand for benthic and pelagic, respectively. Group indicates different food web component…
Region	Year	Phylum	Taxon/sample	Realm	Station	d13C (‰)	d15N (‰)	Group	Community
Plateau	2016	Cnidaria	Allantactis_parasitica	B	10	-20.7833	18.1933	1	2
Ridge	2016	Annelidae	Ampharetidae	B	1	-20.835	15.395	1	2
Ridge	2016	Annelidae	Ampharetidae	B	2	-21.13	16.3325	1	2
Plateau	2016	Annelidae	Ampharetidae	B	9	-20.8	16.32	1	2
Plateau	2016	Annelidae	Ampharetidae	B	10	-19.38	17.2	1	2
InnerBasin	2016	Annelidae	Ampharetidae	B	13	-22.745	17.265	1	2
Ridge	2016	Cnidaria	Amphianthus	B	1	-21.1567	15.8533	1	2
InnerBasin	2005	Cnidaria	Anemone	B	11	-21.48	14.37	1	1
Plateau	2005	Cnidaria	Anemone	B	12	-21.7933	16.4133	1	1
Plateau	2016	Cnidaria	Anemone	B	10	-21.69	17.32	1	2
InnerBasin	2016	Cnidaria	Anemone	B	13	-19.15	18.71	1	2
Ridge	2016	Cnidaria	Anthosactis	B	1	-21.61	14.24	1	2
Plateau	2005	Chordata	Ascideacea	B	12	-21.19	12.365	1	1
Ridge	2016	Chordata	Ascidia	B	1	-21.2	14.97	1	2
InnerBasin	2016	Chordata	Ascidia	B	13	-19.17	17.53	1	2
Ridge	2016	Chordata	Ascidia callosa	B	2	-20.39	16.335	1	2
Plateau	2016	Arthropoda	Calanus glacialis	P	10	-23.9805	9.6225	2	2
InnerBasin	2016	Arthropoda	Calanus glacialis	P	12	-25.711	9.222	2	2
InnerBasin	2016	Arthropoda	Calanus glacialis	P	13	-24.6347	9.70867	2	2
Ridge	2016	Arthropoda	Calanus glacialis	P	2	-25.6167	10.5417	2	2
Ridge	2016	Arthropoda	Calanus glacialis	P	3	-25.6907	10.093	2	2
Ridge	2016	Arthropoda	Calanus hyperboreus	P	1	-24.0483	9.95933	2	2
Plateau	2016	Arthropoda	Calanus hyperboreus	P	10	-24.1643	9.47033	2	2
InnerBasin	2016	Arthropoda	Calanus hyperboreus	P	12	-24.329	9.67767	2	2
InnerBasin	2016	Arthropoda	Calanus hyperboreus	P	13	-23.9053	10.5183	2	2
Ridge	2016	Arthropoda	Calanus hyperboreus	P	3	-24.6483	9.399	2	2
OuterBasin	2005	Arthropoda	Calanus glacialis	P	10	-21.8467	11.5933	2	1
Plateau	2005	Arthropoda	Calanus glacialis	P	12	-22.5767	11.5367	2	1
InnerBasin	2005	Arthropoda	Calanus glacialis	P	13	-21.3533	10.6033	2	1
Ridge	2005	Arthropoda	Calanus glacialis	P	14	-22.9367	10.1933	2	1
Ridge	2016	Arthropoda	Calanus glacialis	P	1	-23.44	10.005	2	2
OuterBasin	2005	Arthropoda	Calanus hyperboreus	P	10	-21.5933	11.3067	2	1
InnerBasin	2005	Arthropoda	Calanus hyperboreus	P	11	-21.38	11.02	2	1
Plateau	2005	Arthropoda	Calanus hyperboreus	P	12	-20.72	11.3133	2	1
InnerBasin	2005	Arthropoda	Calanus hyperboreus	P	13	-20.0167	9.8	2	1
Ridge	2005	Arthropoda	Calanus hyperboreus	P	14	-20.23	10.3967	2	1
Ridge	2016	Arthropoda	Calanus hyperboreus	P	2	-22.88	10.3753	2	2
InnerBasin	2005	Cnidaria	Candelabridae	B	11	-21.17	18.71	1	1
InnerBasin	2005	Cnidaria	Candelabridae	B	13	-22.6	18.09	1	1
OuterBasin	2005		pPOM		10	-25.09	4.385	3	1
InnerBasin	2005		pPOM		11	-24.2667	4.05667	3	1
Plateau	2005		pPOM		12	-24.5733	3.68	3	1
InnerBasin	2005		pPOM		13	-26.775	3.165	3	1
Ridge	2005		pPOM		14	-27.3767	1.8	3	1
Ridge	2016		pPOM		1	-27.8	4.91667	3	2
Ridge	2016		pPOM		2	-27.4233	5.23333	3	2
Ridge	2016		pPOM		3	-27.7267	3.38667	3	2
Plateau	2016		pPOM		9	-27.6467	4.37667	3	2
Plateau	2016		pPOM		10	-28.4795	6.8	3	2
InnerBasin	2016		pPOM		12	-27.94	2.32	3	2
InnerBasin	2016		pPOM		13	-27.2767	3.55	3	2
Plateau	2016	Chordata	Ciona	B	9	-24.09	13.04	1	2
Plateau	2005	Annelida	Cirratulidae	B	12	-23.83	10.38	1	1
Plateau	2016	Annelidae	Cirratulidae	B	9	-22.79	14.08	1	2
InnerBasin	2016	Echinodermata	Elpidia	B	13	-21.31	13.8933	1	2
Ridge	2016	Chaetognatha	Eukrohnia hamata	P	3	-24.148	13.7383	2	2
Plateau	2016	Chaetognatha	Eukrohnia hamata	P	10	-23.3665	13.9225	2	2
InnerBasin	2016	Chaetognatha	Eukrohnia hamata	P	12	-23.9345	13.9955	2	2
InnerBasin	2016	Chaetognatha	Eukrohnia hamata	P	13	-23.1117	13.7163	2	2
OuterBasin	2005	Chaetognatha	Eukrohnia hamata	P	10	-22.52	14.045	2	1
InnerBasin	2005	Chaetognatha	Eukrohnia hamata	P	11	-21.405	14.335	2	1
Plateau	2005	Chaetognatha	Eukrohnia hamata	P	12	-20.4333	13.8867	2	1
InnerBasin	2005	Chaetognatha	Eukrohnia hamata	P	13	-21.4667	15.4033	2	1
Ridge	2005	Chaetognatha	Eukrohnia hamata	P	14	-21.47	13.655	2	1
Plateau	2005	Cnidaria	Gersemia	B	12	-21.79	14.66	1	1
Ridge	2016	Cnidaria	Gersemia	B	2	-22.35	15.86	1	2
Plateau	2005	Sipuncula	Golfingia	B	12	-19.3667	13.4967	1	1
Ridge	2016	Sipuncula	Golfingiidae	B	2	-18.82	15.04	1	2
Plateau	2016	Sipuncula	Golfingiidae	B	9	-18.33	14.66	1	2
Plateau	2016	Porifera	Grantia_phillipsi	B	9	-19.85	17.5	1	2
Plateau	2016	Cnidaria	Hormathia digitata	B	9	-21.35	17.86	1	2
Plateau	2005	Echinodermata	Kolga	B	12	-21.2067	11.7833	1	1
InnerBasin	2005	Echinodermata	Kolga	B	13	-20.43	13.045	1	1
InnerBasin	2005	Echinodermata	Kolga	B	11	-22.47	11.79	1	1
InnerBasin	2016	Echinodermata	Kolga hyalina	B	13	-22.48	14.67	1	2
Plateau	2005	Annelida	Lumbrineridae	B	12	-21.82	12.22	1	1
Plateau	2016	Annelida	Lumbrineridae	B	9	-22.71	17.65	1	2
InnerBasin	2016	Annelida	Lumbrineridae	B	13	-20.27	16.1	1	2
InnerBasin	2016	Annelida	Macellicephala	B	12	-18.52	16.675	1	2
InnerBasin	2016	Annelida	Macellicephala	B	13	-21.325	15.315	1	2
InnerBasin	2016	Annelida	Macellicephala violacea	B	13	-18.18	19.96	1	2
InnerBasin	2005	Annelida	Macellicephalinae	B	13	-23.44	11.3367	1	1
InnerBasin	2005	Cnidaria	Nausithoe	B	11	-17.58	14.21	1	1
Plateau	2005	Cnidaria	Nausithoe	B	12	-21.42	12.93	1	1
InnerBasin	2005	Cnidaria	Nausithoe	B	13	-22.64	10.41	1	1
Ridge	2016	Annelida	Nephtys	B	2	-17.07	18.06	1	2
Ridge	2016	Annelida	Nephtys	B	3	-17.1	17.85	1	2
InnerBasin	2016	Annelida	Nephtys	B	13	-17.105	18.005	1	2
Plateau	2016	Annelida	Nereidae	B	9	-17.79	17.23	1	2
Ridge	2016	Annelida	Nothria	B	1	-21.17	12.4	1	2
Plateau	2016	Annelida	Nothria	B	10	-19.7167	14.37	1	2
Plateau	2005	Annelida	Opheliidae	B	12	-16.57	11.68	1	1
Ridge	2016	Annelida	Oweniidae	B	1	-20.13	16.26	1	2
Plateau	2005	Annelida	Oweniidae	B	12	-18.16	16.76	1	1
OuterBasin	2005	Arthropoda	Paraeuchaeta glacialis	P	10	-23.28	14.9067	2	1
InnerBasin	2005	Arthropoda	Paraeuchaeta glacialis	P	11	-22.198	16.794	2	1
Plateau	2005	Arthropoda	Paraeuchaeta glacialis	P	12	-21.6933	14.31	2	1
InnerBasin	2005	Arthropoda	Paraeuchaeta glacialis	P	13	-23.6267	13.7167	2	1
Ridge	2005	Arthropoda	Paraeuchaeta glacialis	P	14	-23.5467	14.09	2	1
Ridge	2016	Arthropoda	Paraeuchaeta glacialis	P	1	-25.5195	12.8115	2	2
Ridge	2016	Arthropoda	Paraeuchaeta glacialis	P	2	-26.5235	11.791	2	2
Ridge	2016	Arthropoda	Paraeuchaeta glacialis	P	3	-26.4043	11.859	2	2
Plateau	2016	Arthropoda	Paraeuchaeta glacialis	P	10	-26.45	11.281	2	2
InnerBasin	2016	Arthropoda	Paraeuchaeta glacialis	P	12	-26.5503	12.0043	2	2
InnerBasin	2016	Arthropoda	Paraeuchaeta glacialis	P	13	-26.7697	11.8783	2	2
Plateau	2016	Annelida	Polychaeta	B	9	-22.86	18.33	1	2
InnerBasin	2016	Porifera	Polymastia	B	12	-17.19	19.73	1	2
InnerBasin	2016	Porifera	Polymastia	B	13	-17.4	19.77	1	2
InnerBasin	2005	Porifera	Polymastiidae	B	11	-19.72	14.86	1	1
InnerBasin	2005	Porifera	Polymastiidae	B	13	-18.98	19.48	1	1
Ridge	2016	Annelida	Polynoidae	B	1	-18.52	18.04	1	2
Plateau	2016	Porifera	Polynoidae	B	9	-20.42	19.54	1	2
Ridge	2016	Cnidaria	Pycnanthus densus	B	1	-21.3167	16.56	1	2
InnerBasin	2016	Porifera	Radiella sol	B	13	-17.2433	19.1067	1	2
InnerBasin	2016	Porifera	Scyphidium septentrionale	B	12	-19.91	16.44	1	2
InnerBasin	2005		sPOM		11	-25.563	4.53	4	1
Plateau	2005		sPOM		12	-23.075	6.146	4	1
InnerBasin	2005		sPOM		13	-23.071	5.917	4	1
Ridge	2016		sPOM		1	-21.9267	7.91	4	2
Ridge	2016		sPOM		2	-21.95	7.40667	4	2
Ridge	2016		sPOM		3	-21.5767	6.43667	4	2
Plateau	2016		sPOM		9	-21.4067	6.30333	4	2
Plateau	2016		sPOM		10	-21.235	8.77667	4	2
InnerBasin	2016		sPOM		12	-21.39	8.08333	4	2
InnerBasin	2016		sPOM		13	-21.3467	8.62333	4	2
Ridge	2016	Cnidaria	Stomphia	B	3	-20.8367	16.2133	1	2
Plateau	2016	Cnidaria	Stomphia	B	9	-22.7467	15.96	1	2
Plateau	2016	Cnidaria	Stomphia	B	10	-20.9267	16.6167	1	2
Ridge	2016	Cnidaria	Tealidium	B	2	-21.1167	14.87	1	2
Ridge	2016	Annelida	Terebellidae	B	1	-20.68	12.92	1	2
Ridge	2016	Arthropoda	Themisto abyssorum	P	1	-25.274	12.85	2	2
Ridge	2016	Arthropoda	Themisto abyssorum	P	2	-26.432	13.081	2	2
Plateau	2016	Arthropoda	Themisto abyssorum	P	10	-27.774	12.023	2	2
InnerBasin	2016	Arthropoda	Themisto abyssorum	P	12	-27.0445	11.021	2	2
InnerBasin	2016	Arthropoda	Themisto abyssorum	P	13	-28.1145	10.951	2	2
OuterBasin	2005	Arthropoda	Themisto abyssorum	P	10	-23.5733	14.6167	2	1
InnerBasin	2005	Arthropoda	Themisto abyssorum	P	11	-23.02	15.5567	2	1
Plateau	2005	Arthropoda	Themisto abyssorum	P	12	-21.62	14.9833	2	1
InnerBasin	2005	Arthropoda	Themisto abyssorum	P	13	-22.3533	14.77	2	1
Ridge	2005	Arthropoda	Themisto abyssorum	P	14	-27.1267	10.65	2	1
Ridge	2016	Cnidaria	Zoantharia	B	1	-18.6867	16.39	1	2
Ridge	2016	Cnidaria	Zoantharia	B	3	-19.23	15.95	1	2
